# Supplementary material for: Comprehensive GC-MS Characterization and Histochemical Assessment of Various Parts of Three Colchicum Species from Bulgarian Flora
Source: Plants (Basel). 2025 Jan 18;14(2):270. doi: 10.3390/plants14020270 (PMC11768353; doi:10.3390/plants14020270)
Supplement: Supplementary file 1 [file plants-14-00270-s001.zip]

Archive with 1 entries (1 files):
- plants-3389647-supplementary.xlsx
