# Supplementary material for: Comprehensive GC-MS Characterization and Histochemical Assessment of Various Parts of Three Colchicum Species from Bulgarian Flora
Source: Plants (Basel). 2025 Jan 18;14(2):270. doi: 10.3390/plants14020270 (PMC11768353; doi:10.3390/plants14020270)
Supplement: Supplementary file 1 [file plants-14-00270-s001.zip › plants-3389647-supplementary.xlsx]

## Sheet: Sheet1
		Table S1. Metabolites identified in extracts from Colchicum autumnale, Colchicum bivonae and Colchicum diampolis plant organs
#	RI	Compounds, mg/g DW	Colchicum autumnale										Colchicum bivonae										Colchicum diampolis
			Flowers		Leaves		Corms		Caps		Seeds		Flowers		Leaves		Corms		Caps		Seeds		Flowers		Leaves		Corms		Caps		Seeds
			Mean	SD	Mean	SD	Mean	SD	Mean	SD	Mean	SD	Mean	SD	Mean	SD	Mean	SD	Mean	SD	Mean	SD	Mean	SD	Mean	SD	Mean	SD	Mean	SD	Mean	SD
		Amino acids free
1	1097	Alanine 2TMS	0	0	0.28713	0.0274145	0	0	0.153672	0.0146722	0	0	0	0	0.5566	0.0484	0	0	0.09384	0.00816	0.29256	0.02544	0.388664	0.008664	0.280247	0.0062472	0.14134	0.00666	0.298915	0.014085	0.278202	0.0062016
2	1208	*Valine 2TMS	0	0	0.175551	0.0167612	0	0	0.116083	0.0110833	0	0	0	0	0.18676	0.01624	0	0	0.36616	0.03184	0.0552	0.0048	0.126827	0.0028272	0.279224	0.0062244	0.188135	0.008865	0.123195	0.005805	0.112508	0.002508
3	1265	*Leucine 2TMS	0	0	0.0944704	0.00901978	0	0	0.148144	0.0141444	0	0	0	0	0.13064	0.01136	0	0	0	0	0	0	0.0337524	0.0007524	0.113531	0.0025308	0.050615	0.002385	0.069035	0.007965	0.0634136	0.0014136
4	1286	*Isoleucine 2TMS	0	0	0.0714107	0.0068181	0	0	0.168044	0.0160444	0	0	0	0	0.35972	0.03128	0	0	0	0	0	0	0.0685276	0.0015276	0.156488	0.0034884	0.17797	0.00603	0.05539	0.00261	0.232176	0.0051756
5	1293	Proline 2TMS	0	0	0.121993	0.0116476	0	0	0.215583	0.0205833	0	0	0	0	0.32292	0.02808	0	0	0	0	0	0	0.148306	0.003306	0.10228	0.00228	0.08977	0.00423	0.05157	0.00243	0	0
6	1352	Serine 3TMS	0	0	0.154723	0.0147726	0	0	0.0784944	0.00749444	0.196789	0.0187889	0.117646	0.00342657	0.13524	0.01176	0	0	0	0	0	0	0.26286	0.0058596	0.374345	0.0083448	0.158805	0.012195	0.13561	0.00639	0.144215	0.0032148
7	1376	Threonine 3TMS	0	0	0.110091	0.0105112	0	0	0.103922	0.00992222	0.0585944	0.00559444	0	0	0.10028	0.00872	0	0	0	0	0	0	0.0828468	0.0018468	0.141146	0.0031464	0.249255	0.011745	0.062075	0.002925	0.0777328	0.0017328
8	1509	Aspartic acid 3TMS	0.394449	0.0274216	0.310934	0.0296872	0	0	0.0818111	0.00781111	0.102817	0.00981666	0.446573	0.013007	0.51336	0.04464	0	0	0.31832	0.02768	0.19228	0.01672	0.0654592	0.0014592	0.10228	0.00228	0	0	0.048705	0.002295	0.12069	0.0026904
9	1518	Pyroglutamic acid 2TMS	0.307632	0.0213862	0.242499	0.0231531	0.266	0.014	0.747356	0.0713555	0.259806	0.0248055	0.575423	0.0167599	0.66148	0.05752	0	0	0.1288	0.0112	0.092	0.008	0.442872	0.0098724	0.342638	0.007638	0.20246	0.00954	0.18909	0.00891	0.145238	0.0032376
10	1609	Glutamic acid 3TMS	0.730391	0.0507758	0.575749	0.054971	0.467495	0.024605	0.8358	0.0798	0	0	0.7755	0.0225874	0.89148	0.07752	0.59524	0.05176	1.23924	0.10776	0.51888	0.04512	0.53241	0.00741	0.823354	0.018354	0.286225	0.008775	0.298915	0.014085	0.7088	0.0158004
		total	1.43247	0.0995836	2.14455	0.204756	0.733495	0.038605	2.64891	0.252911	0.618006	0.0590055	1.91514	0.0557808	3.85848	0.33552	0.59524	0.05176	2.14636	0.18664	1.15092	0.10008	2.15253	0.0435252	2.71553	0.060534	1.54458	0.070425	1.3325	0.0675	1.88297	0.0419748
		Organic and neorganic acids free
1	1128	Oxalic acid 2TMS	0	0	0.149591	0.0142825	0.29545	0.01555	0.237694	0.0226944	0.192367	0.0183667	0	0	0.46828	0.04072	0	0	0	0	0.18124	0.01576	0.154443	0.0034428	0.526742	0.011742	0.2292	0.0108	0.24257	0.01143	0.371276	0.0082764
2	1263	Phosphoric acid 3TMS	0.785369	0.0545978	0.294569	0.0281247	1.406	0.074	0.512978	0.0489778	0.72635	0.06935	0	0	0.6808	0.0592	0.10856	0.00944	1.79216	0.15584	0.94576	0.08224	0.530833	0.0118332	1.51272	0.0337212	0.95309	0.04491	2.5021	0.1179	0.813126	0.018126
3	1307	Succinic acid 2TMS	0.297675	0.020694	0.135383	0.012926	0.4755	0.0345	0.190156	0.0181555	0	0	0.548212	0.0159673	0.6302	0.0548	0	0	0.19412	0.01688	0	0	0.142169	0.0031692	0.783465	0.0174648	0.060165	0.002835	0.352395	0.016605	0	0
4	1335	Glyceric acid 3TMS	1.06999	0.074384	4.52863	0.432381	0	0	0.214478	0.0204778	0.0829167	0.00791666	2.79788	0.0814918	3.21632	0.27968	0	0	0.34316	0.02984	0	0	0.092052	0.002052	8.21922	0.183221	0	0	0.95691	0.04509	0	0
5	1346	Fumaric acid 2TMS	0.107577	0.00747861	0.0848002	0.0080965	0.38	0.02	0.310661	0.0296611	0	0	0	0	0	0	0.08188	0.00712	0	0	0	0	0	0	0.07671	0.00171	0	0	0	0	0.0490944	0.0010944
6	1477	*Malic acid 3TMS	0.400489	0.0278415	2.31638	0.221162	0.9405	0.0495	4.07287	0.388866	1.06907	0.102072	3.79587	0.110559	4.36356	0.37944	0.71944	0.06256	7.81908	0.67992	0.56396	0.04904	4.66295	0.103945	9.09985	0.202852	2.84017	0.13383	6.56181	0.309195	0.338547	0.0075468
7	1761	Citric acid 3TMS	0.201943	0.0140388	0.159186	0.0151987	0	0	0.493078	0.0470778	1.70919	0.163189	1.90234	0.0554079	2.18684	0.19016	0	0	1.48212	0.12888	1.16012	0.10088	0.300703	0.0067032	0.78551	0.0175104	0.209145	0.009855	0.45267	0.02133	0.793693	0.0176928
		total	2.86304	0.199035	7.66854	0.732172	3.49745	0.19355	6.03191	0.575911	3.77989	0.360894	9.0443	0.263426	11.546	1.004	0.90988	0.07912	11.6306	1.01136	2.85108	0.24792	5.88315	0.131146	21.0042	0.468221	4.29177	0.20223	11.0685	0.52155	2.36574	0.0527364
		Mono-and discharides, sugar alcohols free
1	1265	Glycerol 3TMS	0.342149	0.0237857	0.43739	0.0417609	0.0969	0.0051	0.72635	0.06935	0.190156	0.0181555	2.91313	0.0848484	3.3488	0.2912	0	0	2.62016	0.22784	0.65964	0.05736	0.353889	0.0078888	0.761986	0.016986	0.052525	0.002475	0.073535	0.003465	0.0992116	0.0022116
2	1640	Xylose oxime 4TMS	0	0	0.925364	0.0883513	0	0	0.181311	0.0173111	0	0	0	0	0.22632	0.01968	0.4508	0.0392	0.4094	0.0356	0	0	0.539016	0.0120156	0.463328	0.0103284	0.356215	0.016785	0.45267	0.02133	0.30684	0.00684
3	1648	Arabinose oxime 4TMS	0	0	3.25216	0.310508	0	0	0.553883	0.0528833	0	0	0	0	0.25484	0.02216	0.24012	0.02088	0.34316	0.02984	0	0	0.676071	0.0150708	1.14554	0.025536	0.23493	0.01107	3.26228	0.15372	0.586064	0.0130644
4	1855	*Fructose oxime 5TMS isomer 1	25.1055	1.7453	18.5789	0.67839	1.48295	0.07805	10.065	0.960977	13.7332	1.31121	15.7901	0.459907	6.3112	0.5488	5.04988	0.43912	10.0298	0.87216	16.0834	1.39856	14.4614	0.322369	8.68562	0.193618	3.11712	0.14688	9.44877	0.44523	6.85046	0.286459
5	1864	Fructose oxime 5TMS isomer 2	17.8181	1.23869	14.0456	1.34104	0.82745	0.04355	7.99317	0.763166	10.7582	1.02716	9.88944	0.288042	5.44824	0.47376	4.51812	0.39288	7.75376	0.67424	11.5984	1.00856	10.9573	0.244256	6.38023	0.142226	2.46581	0.11619	7.19688	0.33912	4.18325	0.093252
6	1875	Galactose oxime 6TMS isomer 1	0	0	1.33746	0.127697	0	0	0.336089	0.0320889	0.859017	0.0820166	0.484188	0.0141026	0.5566	0.0484	0.5428	0.0472	0.4876	0.0424	0.37444	0.03256	0.28127	0.00627	0.67198	0.0149796	0.134655	0.006345	1.07533	0.05067	5.39881	0.231808
7	1881	*Glucose oxime 6TMS isomer 1	42.9116	2.09705	53.3004	2.75732	3.496	0.184	21.3383	2.03733	6.44097	0.614966	20.4535	0.595734	11.672	1.01496	8.41616	0.73184	11.04	0.96	4.3378	0.3772	20.9111	0.466146	20.8692	0.465211	6.71079	0.316215	25.7239	1.21212	0.180013	0.0040128
8	1898	Galactose oxime 6TMS isomer 2	0	0	17.1849	0.545295	0	0	5.19169	0.495689	1.14867	0.109672	0.174466	0.00508152	2.56864	0.22336	1.93384	0.16816	2.31472	0.20128	0.91264	0.07936	5.46584	0.121843	5.11298	0.113977	1.54901	0.07299	6.5599	0.309105	0.201492	0.0044916
9	1901	Glucose oxime 6TMS isomer 2	1.61743	0.112442	1.27498	0.121732	1.82495	0.09605	0.609161	0.0581611	0.235483	0.0224833	5.64619	0.164452	1.75444	0.15256	0.64308	0.05592	1.11872	0.09728	0.25392	0.02208	0.910292	0.020292	0.411166	0.0091656	0.57491	0.02709	0.27313	0.01287	0.704709	0.0157092
10	1923	*Glucitol 6TMS	1.81826	0.126403	0.696254	0.0664765	0.2755	0.0145	1.15973	0.110728	16.8431	1.60814	1.66304	0.0484382	1.91176	0.16624	2.41408	0.20992	12.4577	1.08328	27.209	2.366	0.837673	0.0186732	0.954272	0.0212724	0.69906	0.03294	0.82703	0.03897	19.1376	0.426611
11	2154	Myo-Inositol 6TMS	2.41199	0.167678	1.90131	0.181532	2.96495	0.15605	4.22433	0.403328	0.70645	0.06745	2.82509	0.0822843	3.2476	0.2824	0.94116	0.08184	0.88596	0.07704	0.37076	0.03224	3.04385	0.0678528	2.23073	0.0497268	2.39801	0.112995	0.860455	0.040545	0.777328	0.017328
12	2245	N-Acetyl glucosamine methoxime 4TMS	0	0	0.258864	0.0247156	0	0	0	0	0	0	0	0	0	0	0	0	0	0	0	0	0.121713	0.0027132	0	0	0	0	0	0	0	0
13	2620	*Sucrose 8TMS isomer 1	31.215	0.895	0.360029	0.0343746	80.655	4.245	27.7992	2.65419	24.9568	2.38281	1.67024	0.0486478	7.84024	0.68176	57.9149	5.03608	4.18968	0.36432	9.69496	0.84304	22.5129	0.501851	5.96497	0.13297	64.2877	3.02926	12.139	0.571995	30.2514	0.674356
14	2645	Sucrose 8TMS isomer 2	1.10494	0.0750558	0.759066	0.0724736	11.0295	0.5805	0.1393	0.0133	1.24264	0.118644	0.167265	0.00487179	0.19228	0.01672	0.28336	0.02464	0.17112	0.01488	1.79768	0.15632	0.240358	0.005358	0.433872	0.00967176	0.211055	0.009945	0.27886	0.01314	4.50339	0.100388
15	2846	Melibiose 8TMS isomer 1	0	0	0.473096	0.0451699	4.0755	0.2145	2.37363	0.226628	7.59627	0.725272	1.23968	0.0361072	2.60912	0.22688	0.26036	0.02264	1.09664	0.09536	5.16672	0.44928	0.188195	0.0041952	2.5928	0.057798	0	0	1.20999	0.057015	3.19216	0.0711588
16	2872	Melibiose 8TMS isomer 2	0	0	0.409124	0.039062	2.06055	0.10845	1.97121	0.188205	5.24807	0.501072	0.793908	0.0231235	0.91264	0.07936	0.34592	0.03008	0.44344	0.03856	1.36804	0.11896	0.136032	0.0030324	0.496058	0.011058	0	0	0.237795	0.011205	1.34294	0.0299364
		total	124.345	6.48141	115.195	6.47589	108.789	5.72575	84.6623	8.08334	89.9591	8.58905	63.7103	1.85564	48.8548	4.24824	83.9546	7.3004	55.3619	4.81408	79.8275	6.94152	81.6368	1.81983	57.1747	1.27452	82.7918	3.90118	69.6195	3.2805	77.7156	1.97763
		Phenolic compounds free
1	1232	*Benzoic acid 1TMS	0	0	0.113067	0.0107953	0.24795	0.01305	0.144872	0.013832	0.116083	0.0110833	0	0	0.207	0.018	0.10856	0.00944	0.2024	0.0176	0.07728	0.00672	0.05114	0.00114	0.156488	0.0034884	0.071625	0.003375	0.0573	0.0027	0.143192	0.003192
2	1448	Salicyl alcohol 2TMS	0	0	0.205306	0.019602	0	0	0.122717	0.0117167	0	0	0	0	0	0	0.05336	0.00464	0	0	0	0	0	0	0	0	0	0	0	0	0	0
3	1505	Salicylic acid 2TMS	0.279323	0.0194181	0.210183	0.0110225	0.14459	0.00761	0.0906556	0.00865555	0.899922	0.0859222	0	0	0	0	0	0	0	0	0	0	0.0490944	0.0010944	0.112508	0.002508	0	0	0.058255	0.002745	0	0
4	1549	Cinnamic acid TMS	0.554871	0.0385739	0.43739	0.0417609	0.13775	0.00725	0.360411	0.0344111	0.404633	0.0386333	0.641849	0.0186946	0.73784	0.06416	0.35052	0.03048	0.50968	0.04432	0.26772	0.02328	0.17183	0.0038304	0.395824	0.0088236	0.138475	0.006525	0.28841	0.01359	0.457192	0.0101916
5	1765	gamma-Resorcylic acid 3TMS	0.270419	0.0187992	0.657573	0.0627834	0	0	0.8557	0.0817	0	0	0.0848329	0.00247086	0.09752	0.00848	0.1288	0.0112	0.10948	0.00952	0	0	0.326273	0.0072732	0.594247	0.0132468	0.067805	0.003195	0.135205	0.015795	0	0
6	1779	Gentisic acid 3TMS	0.420095	0.0292045	0.809321	0.0772718	0	0	0.519611	0.0496111	0	0	0.315926	0.00463869	0.18308	0.01592	0.22724	0.01976	0.14628	0.01272	0	0	0.131941	0.0029412	0.401142	0.00894216	0.155665	0.007335	0.07258	0.00342	0	0
7	2899	Catechin 5TMS	0	0	0	0	0	0	2.57926	0.246261	0.128244	0.0122444	0	0	0.60168	0.05232	0	0	1.20212	0.0888	0.15824	0.01376	0.159557	0.0035568	0.369231	0.0082308	0	0	0	0	0.136032	0.0030324
		total	1.52471	0.105996	2.43284	0.223236	0.53029	0.02791	4.67323	0.446187	1.54888	0.147883	1.04261	0.0258042	1.82712	0.15888	0.86848	0.07552	2.16996	0.17296	0.50324	0.04376	0.889836	0.019836	2.02944	0.0452398	0.43357	0.02043	0.61175	0.03825	0.736416	0.016416
		Phenolic acids bonded
1	1505	Salicylic acid bond 2TMS	0	0	0.76858	0.0183799	0	0	0.653056	0.0156173	0	0	0	0	0.959788	0.0332087	0	0	0.45391	0.45391	0	0	0	0	0.289714	0.289714	0	0	0	0	0.144004	0.144004
2	1620	4-Hydroxybenzoic acid bond 2TMS	0	0	1.02833	0.0245915	0	0	0.79743	0.0554363	0	0	0	0	1.28416	0.0307094	0	0	0.607313	0.607313	0	0	0	0	0.0785	0.0785	0	0	0	0	0.0889722	0.0889722
3	1762	alfa-Resorcylic acid bond 3TMS	0.225045	0.0130979	0.436642	0.0104419	0.352821	0.00843739	0.371011	0.0088724	0.119304	0.00285304	0	0	0.54527	0.0130396	0.501921	0.012003	0.528383	0.0126358	0.219574	0.00525092	0.398125	0.00952081	0.615696	0.0147238	0.30735	0.00735	0.609861	0.0145843	0.179931	0.0043029
4	1765	gamma-Resorcylic acid bond 3TMS	0.267158	0.0155489	0.102948	0.0024619	0.150582	0.0104682	0.0798321	0.00554983	0.0509181	0.00353976	0	0	0.130227	0.00311427	0.118339	0.00282996	0.113694	0.00790389	0.093713	0.00651481	0.431339	0.0299861	0.428987	0.0298226	0	0	0	0	0.0981187	0.00682109
5	1773	Vanillic acid bond 2TMS	0.206027	0.00492695	0	0	0.263843	0.00630957	0	0	0.0892166	0.00213353	0.257283	0.00615268	0	0	0.09175	0.00533995	0	0	0.1642	0.00392669	0.13607	0.00325399	0	0	0	0	0.210916	0.00504386	0.166085	0.00397178
6	1779	Gentisic acid bond 3TMS	0.203033	0.0118168	0.33839	0.0235244	0.425234	0.0247491	0.290602	0.0169134	0.14379	0.00836873	0.293544	0.0147565	0.411916	0.0286359	0.38898	0.0270414	0.413867	0.0240875	0.26464	0.0154023	0.331312	0.0192827	0.329506	0.0191776	0.472745	0.0275143	0.160697	0.00935275	0.656435	0.0382052
7	1820.4	Protocatechuic acid bond 3TMS	0.291045	0.0202331	0.948892	0.0226919	0.426755	0.0102055	0.743701	0.0432842	0.144304	0.00345091	0.369345	0.0252667	1.17756	0.0281602	1.22028	0.0263734	1.14826	0.0274596	0.265587	0.00635127	0.256939	0.00614447	0.784843	0.0187688	0.449287	0.0107443	1.08241	0.0258849	0.285602	0.00682992
8	1838	Syringic acid bond 2TMS	0.195262	0.00466952	0	0	0	0	0	0	0	0	0.27384	0.00583121	0	0	0	0	0	0	0	0	0.318632	0.00761979	0	0	0	0	0	0	0	0
9	1941.6	trans-p-Coumaric acid bond 2TMS	0.520885	0.0124565	0.628121	0.0365573	0.715277	0.0171052	0.53371	0.0310625	0.236165	0.00564768	0.650471	0.0155554	0.784386	0.0456521	0.407027	0.0236894	0.824037	0.0197061	0.434654	0.0103944	0.849987	0.0203267	0.845353	0.0202158	0.871174	0.0208333	1.31042	0.0313375	0.42949	0.0102709
10	2099	trans-Ferulic acid bond 3TMS	0.117086	0.00280002	0.0445501	0.00259286	0	0	0.0174467	0.00101542	0.071715	0.001715	0.149622	0.00349661	0.0556333	0.00323792	0.0236027	0.0013737	0.0586659	0.00140294	0	0	0.191063	0.00456911	0.190021	0.00454419	0	0	0.149577	0.003577	0.0427254	0.00102174
11	2135.8	trans-Caffeic acid bond 3TMS	0.753776	0.0180259	0	0	0.991733	0.0237164	0	0	0.335347	0.00801953	0.941301	0.0225104	0	0	0.309466	0.0215137	0	0	0.617195	0.0147597	0.227439	0.005439	0	0	0	0	1.01162	0.024192	0.566184	0.0135398
		total	2.77932	0.103575	4.29645	0.141242	3.32625	0.100991	3.48679	0.177751	1.19076	0.0357282	2.93541	0.0935696	5.34893	0.185758	3.06137	0.120165	4.14813	1.15442	2.05956	0.0626001	3.14091	0.106143	3.56262	0.475467	2.10056	0.0664419	4.5355	0.113972	2.65755	0.31794
		Alkaloids
1	3012	Demecolcine	0.2101	0.00726946	0.0088	0.00030448	0.5702	0.0197289	0	0	0.0999	0.00345654	0.0067	0.00023182	0.0452	0.00156392	0	0	0.0256	0.00088576	0.2577	0.00891642	0.0555	0.0019203	0	0	0.024	0.0008304	0.0175	0.0008304	0.1565	0.0054149
2	3076	Autumnaline	0.0093	0.00032178	0	0	0.0399	0.00138054	0	0	0	0	0	0	0	0	0	0	0	0	0	0	0	0	0	0	0	0	0	0	0	0
3	3250	2-demethylcolchicine	0.0133	0.00046018	0	0	0	0	0	0	0.0087	0.00030102	0.0315	0.0010899	0	0	0.1078	0.00372988	0	0	0	0	0	0	0.179	0.0061934	1.5308	0.0529657	0	0.0529657	0	0
4	3255	3-demethylcolchicine	0	0	0	0	0	0	0	0	0	0	0	0	0	0	0	0	0	0	0.031	0.0010726	0	0	0.02	0.000692	0	0	0	0	0	0
5	3280	beta-Lumicolchicine	0.0249	0.00086154	0	0	0	0	0	0	0.1186	0.00410356	0	0	0	0	0	0	0	0	0.0613	0.00212098	0.0274	0.00094804	0	0	0.0173	0.00059858	0	0.00059858	0.0349	0.00120754
6	3284	gamma-Lumicolchicine	0	0	0	0	0	0	0	0	0	0	0	0	0	0	0	0	0	0	0	0	0.0331	0.00114526	0.0145	0.0005017	0.0522	0.00180612	0	0.00180612	0.0132	0.00045672
7	3336	*Colchicine	1.1184	0.0386966	0.1262	0.00436652	1.8278	0.0632419	0.0824	0.00285104	2.7032	0.0935307	0.3698	0.0127951	0.1654	0.00572284	1.2417	0.0429628	0.0662	0.00229052	0.8004	0.0276938	0.1492	0.00516232	0.1061	0.00367106	0.9801	0.0339115	0	0.0339115	0.7623	0.0263756
8	3381	Colchiceine	0	0	0	0	0	0	0	0	0	0	0.0041	0.00014186	0	0	0	0	0	0	0	0	0.0708	0.00244968	0	0	0.0892	0.00308632	0.0149	0.00308632	0	0
9	3445	Corigenine	0.0116	0.00040136	0.0093	0.00032178	0	0	0.0413	0.00142898	0	0	0.0287	0.00099302	0	0	0.0841	0.00290986	0	0	0.0121	0.00041866	0.1971	0.00681966	0.0684	0.00236664	0.0215	0.0007439	0.1162	0.0007439	0.3512	0.0121515
		total	1.3876	0.048011	0.1443	0.00499278	2.4379	0.0843513	0.1237	0.00428002	2.9304	0.101392	0.4408	0.0152517	0.2106	0.00728676	1.4336	0.0496026	0.0918	0.00317628	1.1625	0.0402225	0.5331	0.0184453	0.388	0.0134248	2.7151	0.0939425	0.1486	0.0939425	1.3181	0.0456063
		Saturated fatty acids
1	1907	*Palmitic acid ME	2.18127	0.202632	3.9219	0.0769	1.45822	0.0355663	1.80642	0.03542	3.06714	0.06014	1.7526	0.1524	2.921	0.254	1.7158	0.1492	2.17672	0.18928	1.26684	0.11016	3.6606	0.0816012	1.93441	0.0654132	2.15267	0.101434	2.70084	0.127264	4.50748	0.10048
2	2116	Staeric acid ME	0.871373	0.0809472	1.56672	0.03072	0.582528	0.014208	0.80886	0.01586	1.46574	0.02874	0.701592	0.061008	1.16932	0.10168	0.851	0.074	1.24292	0.10808	0.73876	0.06424	1.03323	0.0230326	1.01394	0.0253992	0.83849	0.03951	0.90343	0.04257	1.50045	0.0334476
		total	3.05264	0.283579	5.48862	0.10762	2.04074	0.0497743	2.61528	0.05128	4.53288	0.08888	2.45419	0.213408	4.09032	0.35568	2.5668	0.2232	3.41964	0.29736	2.0056	0.1744	4.69383	0.104634	2.94835	0.0908124	2.99116	0.140944	3.60427	0.169834	6.00793	0.133927
		Unsaturated fatty acids
1	1886	Palmitoleic acid ME	0	0	2.77124	0.054338	0	0	1.56672	0.03072	2.69688	0.05288	0	0	0	0	0	0	0	0	0	0	0	0	2.00571	0.0447108	0	0	2.17358	0.10242	3.06329	0.068286
2	2072	*Linoleic acid ME	1.14651	0.106507	2.06142	0.04042	6.99018	0.170492	0.65688	0.01288	5.34582	0.10482	0.642528	0.055872	1.07088	0.09312	3.40676	0.29624	1.472	0.128	1.53916	0.13384	4.54839	0.101392	2.08549	0.0464892	2.90702	0.13698	1.36565	0.06435	5.52721	0.123211
3	2079	Oleic acid ME	0.433417	0.0402628	0.77928	0.01528	0.250551	0.00611099	0.1632	0.0032	4.77564	0.09364	0.32292	0.02808	0.5382	0.0468	0.39744	0.03456	0.644	0.056	1.40484	0.12216	0	0	0	0	0	0	0	0	0	0
4	2084	Linolenic acid ME	3.2217	0.0992833	5.79258	0.11358	1.77664	0.0433328	0.83538	0.01638	2.1318	0.0418	0.734712	0.063888	1.22452	0.10648	0	0	1.22452	0.10648	0.97152	0.08448	2.73804	0.0610356	3.57673	0.0797316	1.28734	0.06066	0.931125	0.043875	2.75133	0.061332
		total	4.80163	0.246053	11.4045	0.223618	9.01738	0.219936	3.22218	0.06318	14.9501	0.29314	1.70016	0.14784	2.8336	0.2464	3.8042	0.3308	3.34052	0.29048	3.91552	0.34048	7.28643	0.162427	7.66793	0.170932	4.19436	0.19764	4.47035	0.210645	11.3418	0.252829
	RI-relative retention index
	*confirmed by authentic standard

## Sheet: CA_plsda_vip
	Comp. 1	Comp. 2	Comp. 3	Comp. 4	Comp. 5	Comp. 6	Comp. 7	Comp. 8
Colchicine	7.6308	5.2999	4.9791	4.8223	4.8126	4.8071	4.8007	4.8
Sucrose isomer 1	1.6898	4.3205	4.0579	3.9703	3.9693	3.9664	3.9617	3.9611
Demecolcine	0.7448	2.4328	2.911	2.8197	2.8183	2.8171	2.8162	2.8158
Glucitol	0.62472	0.52382	0.59711	0.60398	0.64909	0.65095	0.65221	0.65621
Fructose isomer 1	0.48017	1.0672	1.0037	1.4125	1.4155	1.4214	1.4253	1.4254
brta-Lumicolchicine	0.44371	0.3692	0.41648	0.40358	0.40314	0.40316	0.40881	0.41519
Glucose isomer 1	0.39325	2.5735	2.873	2.8863	2.8811	2.8813	2.8813	2.8809
Fructose isomer 2	0.36846	0.81195	0.76558	1.0095	1.0097	1.0088	1.0281	1.0281
Oleic acid	0.19169	0.17863	0.17052	0.19271	0.20065	0.20341	0.2048	0.20602
Galactose isomer 2	0.17474	0.9003	1.2264	1.5523	1.558	1.5586	1.56	1.5602
Myo-Inositol	0.15918	0.19167	0.22412	0.23079	0.23312	0.2526	0.26674	0.26772
Sucrose isomer 2	0.15848	0.44563	0.61513	0.6587	0.66436	0.66641	0.66739	0.6673
Melibiose isomer 1	0.13448	0.13297	0.16911	0.28869	0.3093	0.31017	0.31456	0.31524
Corigenine	0.13352	0.12638	0.28642	0.29481	0.30715	0.32518	0.33566	0.33729
Linolenic acid	0.12988	0.3093	0.45356	0.46152	0.46626	0.47162	0.47105	0.47118
Palmitic acid	0.097973	0.18544	0.21134	0.2329	0.23631	0.23712	0.23724	0.23753
Melibiose isomer 2	0.096345	0.076216	0.1483	0.2011	0.21167	0.21412	0.21924	0.21965
Catechin	0.09634	0.11524	0.23321	0.22964	0.23304	0.24792	0.25426	0.25448
Palmitoleic acid	0.092848	0.16492	0.16239	0.23656	0.23889	0.23885	0.23879	0.23896
Malic acid	0.091027	0.06849	0.15089	0.1687	0.17002	0.21376	0.23709	0.23765
Linoleic acid	0.087439	0.12239	0.29776	0.41986	0.42734	0.43142	0.43088	0.43083
Autumnaline	0.085137	0.20433	0.24788	0.24491	0.24799	0.24891	0.25814	0.25873
Glyceric acid	0.083535	0.28392	0.40675	0.43347	0.43447	0.43404	0.43443	0.43439
Citric acid	0.050363	0.040941	0.069567	0.069069	0.071429	0.071668	0.073003	0.073212
Galactose isomer 1	0.045645	0.090387	0.10558	0.13576	0.1373	0.1376	0.13847	0.13846
Staeric acid	0.045162	0.076819	0.08102	0.091591	0.093138	0.093357	0.093449	0.093618
Arabinose	0.044113	0.18276	0.26738	0.31997	0.32047	0.32129	0.32238	0.32237
2-demethylcolchicine	0.034039	0.029061	0.047173	0.10298	0.10363	0.10429	0.1047	0.10765
Salicylic acid free	0.033098	0.030528	0.029205	0.029039	0.032339	0.032817	0.032851	0.033011
Glutamic acid	0.027243	0.023101	0.0297	0.042198	0.043046	0.046326	0.049202	0.049583
Glucose isomer 2	0.025496	0.025672	0.089291	0.089705	0.090007	0.090177	0.090438	0.090627
gamma-Resorcylic acid bond.1	0.019722	0.015205	0.026673	0.026091	0.027453	0.038311	0.044054	0.04433
Pyroglutamic acid	0.019626	0.023841	0.046744	0.047276	0.047607	0.051312	0.053825	0.053901
Fumaric acid	0.017409	0.026089	0.025107	0.024345	0.024399	0.025445	0.026008	0.02609
Glycerol	0.014384	0.0096065	0.032127	0.032828	0.033382	0.038827	0.042569	0.042687
Phosphoric acid	0.013456	0.050504	0.048602	0.047975	0.049033	0.049036	0.049348	0.049359
trans-p-Coumaric acid bond	0.013408	0.012083	0.022733	0.023183	0.023157	0.023546	0.023536	0.024669
Protocatechuic acid bond	0.013298	0.017348	0.027204	0.043605	0.043601	0.04449	0.046882	0.047469
Succinic acid	0.013196	0.021362	0.021582	0.022447	0.022406	0.022381	0.022379	0.022513
Xylose	0.011704	0.050915	0.073981	0.089046	0.089167	0.089475	0.089846	0.089845
alfa-Resorcylic acid bond	0.0082463	0.0055018	0.012464	0.017337	0.017311	0.01779	0.019006	0.01903
4-Hydroxybenzoic acid bond	0.0082176	0.030835	0.032718	0.054426	0.054395	0.055818	0.057591	0.058108
Salicylic acid bond	0.0080586	0.020815	0.020763	0.037252	0.037199	0.039397	0.040967	0.040963
Cinnamic acid free	0.007627	0.016889	0.017608	0.025341	0.025375	0.025601	0.026981	0.026988
trans-Caffeic acid bond	0.007596	0.036121	0.038819	0.04981	0.049713	0.051007	0.051698	0.051841
Gentisic acid bond	0.0074774	0.007898	0.015277	0.019476	0.019565	0.019888	0.019965	0.019963
Serine	0.0074114	0.011077	0.010737	0.015133	0.015477	0.0156	0.015859	0.015866
Aspartic acid	0.0066456	0.018822	0.019477	0.024833	0.0248	0.024857	0.024923	0.024924
Proline	0.0056425	0.0039286	0.0086825	0.0088924	0.0091551	0.011623	0.012723	0.012775
Isoleucine	0.0049478	0.0039998	0.0087976	0.0085766	0.0087987	0.010422	0.011147	0.01118
Oxalic acid	0.0046482	0.0098405	0.0092679	0.017264	0.017412	0.01837	0.019089	0.019093
N-Acetyl glucosamine methoxime	0.0041671	0.013588	0.020643	0.023912	0.023961	0.023969	0.024008	0.024005
Benzoic acid free	0.0037824	0.0078365	0.0087768	0.014625	0.014764	0.015115	0.015402	0.015405
Leucine	0.0036305	0.0024261	0.0051149	0.0055758	0.0057423	0.0075605	0.0083694	0.0084082
Gentisic acid free	0.0029818	0.029563	0.030942	0.030618	0.030615	0.033508	0.036417	0.03661
trans-Ferulic acid bond	0.002944	0.0040571	0.0040514	0.0079126	0.007899	0.0081124	0.0083671	0.0083664
gamma-Resorcylic acid bond	0.0020727	0.0024758	0.0026672	0.014547	0.014538	0.01485	0.014887	0.014891
Vanillic acid bond	0.0020209	0.0096015	0.010267	0.013546	0.013521	0.01387	0.014062	0.0141
Valine	0.00069995	0.0060784	0.0070956	0.010516	0.010495	0.011237	0.011707	0.011728
Salicyl alcohol	0.00035233	0.0076476	0.0093366	0.013217	0.013193	0.013876	0.014331	0.01435
Threonine	0.00017365	0.0036105	0.0034502	0.0064118	0.006406	0.0072678	0.0078661	0.0078685
Alanine	0.00014909	0.011457	0.014534	0.019808	0.01978	0.020521	0.02104	0.021061
Syringic acid bond	0	0.00023991	0.0031681	0.014822	0.014856	0.014927	0.015083	0.015086

## Sheet: CB_plsda_vip
	Comp. 1	Comp. 2	Comp. 3	Comp. 4	Comp. 5	Comp. 6	Comp. 7	Comp. 8
Demecolcine	4.3413	3.5926	2.962	3.0366	3.0241	3.0229	3.0204	3.0203
Colchicine	3.8997	4.7818	3.89	3.6216	3.5761	3.5732	3.5704	3.5703
Sucrose isomer 1	3.5499	3.8803	3.1321	3.1785	3.1913	3.1888	3.1864	3.1863
Glucitol	2.6353	2.1337	4.0934	3.7513	3.6997	3.6968	3.6938	3.6936
Fructose isomer 1	1.2148	1.0079	1.2695	1.7472	1.7986	1.7971	1.7978	1.7977
Malic acid	0.98743	0.80352	1.3792	1.2736	1.257	1.256	1.27	1.2701
Melibiose isomer 1	0.95315	0.81269	0.91695	0.93469	0.95563	0.95531	0.95483	0.95507
brta-Lumicolchicine	0.93581	0.76757	0.6114	0.58179	0.57353	0.57306	0.57278	0.57546
Glucose isomer 1	0.92222	0.7614	0.8025	1.698	1.7875	1.7861	1.7862	1.7862
2-demethylcolchicine	0.87919	0.87331	0.75378	0.7904	0.77962	0.77933	0.77972	0.77972
Fructose isomer 2	0.78327	0.6472	0.82174	0.93783	0.99949	0.99868	0.99785	0.99782
Corigenine	0.54496	0.58075	0.50549	0.63803	0.62898	0.62911	0.62993	0.63017
3-demethylcolchicine	0.44582	0.36565	0.2911	0.27847	0.27587	0.27567	0.27579	0.27596
Sucrose isomer 2	0.28734	0.2351	0.18755	0.18317	0.1869	0.18683	0.187	0.18705
Glyceric acid	0.2356	0.31322	1.1861	1.0897	1.1008	1.1	1.0999	1.0999
Melibiose isomer 2	0.21954	0.18956	0.25108	0.23921	0.24954	0.24944	0.24929	0.24935
Linoleic acid	0.20006	0.21734	0.29765	0.28167	0.28013	0.2799	0.28038	0.28037
Galactose isomer 2	0.19714	0.16088	0.13351	0.3798	0.38083	0.38065	0.39279	0.3928
Protocatechuic acid bond	0.15363	0.1271	0.10254	0.13613	0.13753	0.13745	0.13792	0.13815
Oleic acid	0.15107	0.12394	0.10279	0.11393	0.11826	0.11827	0.11845	0.11847
Citric acid	0.12095	0.15423	0.34477	0.32073	0.33781	0.33765	0.34037	0.34044
Myo-Inositol	0.11596	0.20362	0.95217	0.8763	0.89229	0.89167	0.8921	0.89214
Catechin	0.10479	0.085256	0.171	0.16582	0.16393	0.1638	0.16742	0.16742
Glutamic acid	0.104	0.085126	0.14346	0.13091	0.1302	0.1301	0.13286	0.13286
Phosphoric acid	0.10183	0.08765	0.41874	0.38614	0.38185	0.38154	0.38393	0.38392
Xylose	0.087294	0.076358	0.10366	0.095632	0.094458	0.094384	0.095015	0.095024
Alanine	0.085139	0.080562	0.18907	0.2028	0.20356	0.20346	0.20381	0.20384
trans-Caffeic acid bond	0.078817	0.064649	0.055482	0.13254	0.13174	0.13168	0.1331	0.13326
Oxalic acid	0.066471	0.064303	0.17375	0.18071	0.18111	0.181	0.18123	0.18126
Glycerol	0.062947	0.15699	0.37785	0.34653	0.36952	0.36932	0.37842	0.37844
Staeric acid	0.062702	0.050821	0.05153	0.080158	0.086542	0.086578	0.09303	0.093025
Glucose isomer 2	0.056181	0.11737	0.3832	0.71753	0.72468	0.72414	0.72482	0.72479
Palmitic acid	0.055847	0.069507	0.2845	0.32294	0.34191	0.34192	0.34948	0.34949
Linolenic acid	0.053102	0.064607	0.057065	0.093726	0.10164	0.10178	0.10835	0.10837
Arabinose	0.053061	0.044481	0.053685	0.054203	0.053437	0.053393	0.054649	0.054653
alfa-Resorcylic acid bond	0.052185	0.04358	0.03582	0.076728	0.077011	0.076969	0.077281	0.077348
Pyroglutamic acid	0.051895	0.065031	0.22327	0.2054	0.20814	0.208	0.20803	0.20804
Valine	0.04046	0.03316	0.072241	0.067498	0.066841	0.066786	0.067778	0.067778
trans-p-Coumaric acid bond	0.036477	0.030836	0.025492	0.024991	0.024679	0.03471	0.038926	0.038952
Isoleucine	0.026719	0.030431	0.11373	0.11739	0.11736	0.11726	0.11763	0.11764
Gentisic acid free	0.025744	0.021317	0.019711	0.018059	0.019233	0.019217	0.019583	0.019584
Succinic acid	0.025209	0.045931	0.18235	0.16746	0.16984	0.16972	0.16993	0.16993
Gentisic acid bond	0.025037	0.02072	0.01728	0.027605	0.028781	0.028762	0.03037	0.030369
Proline	0.023986	0.027318	0.1021	0.10538	0.10535	0.10527	0.10559	0.1056
Aspartic acid	0.020552	0.032975	0.09041	0.083557	0.08698	0.086932	0.087499	0.08751
Vanillic acid bond	0.019935	0.016311	0.014037	0.035848	0.035606	0.035588	0.035956	0.035992
gamma-Resorcylic acid bond.1	0.019746	0.016595	0.014789	0.013496	0.013483	0.013473	0.013717	0.013721
Galactose isomer 1	0.019312	0.015654	0.026423	0.027843	0.03898	0.038965	0.040283	0.040287
Benzoic acid free	0.013794	0.011171	0.0089069	0.029316	0.02929	0.029278	0.030432	0.030432
Serine	0.010214	0.012487	0.046118	0.042443	0.04282	0.042785	0.042799	0.042802
4-Hydroxybenzoic acid bond	0.0099975	0.056908	0.2442	0.29833	0.32045	0.39705	0.39751	0.39759
Leucine	0.0097037	0.011052	0.041304	0.042632	0.042621	0.042586	0.042719	0.042723
Cinnamic acid free	0.0087783	0.022477	0.095326	0.088589	0.095406	0.09535	0.096358	0.096364
Salicylic acid bond	0.0074722	0.042533	0.18251	0.22298	0.23951	0.29676	0.2971	0.29716
Threonine	0.0074486	0.0084833	0.031705	0.032725	0.032716	0.032689	0.032791	0.032795
trans-Ferulic acid bond	0.0069435	0.0058235	0.0050178	0.016874	0.016722	0.016836	0.016831	0.016831
Fumaric acid	0.0060819	0.0061597	0.0054526	0.0049718	0.0049143	0.0049115	0.004929	0.0049318
Salicyl alcohol	0.0039635	0.0040142	0.0035534	0.0032401	0.0032026	0.0032007	0.0032122	0.003214
gamma-Resorcylic acid bond	0.0025511	0.0021919	0.0035538	0.018314	0.018085	0.018756	0.018747	0.018775
Colchiceine	1.2307e-18	0.0037548	0.0086334	0.049694	0.049066	0.049026	0.049307	0.049316
Syringic acid bond	6.1536e-19	0.002432	0.0056306	0.031803	0.03153	0.031511	0.031713	0.031713

## Sheet: CD_plsda_vip
	Comp. 1	Comp. 2	Comp. 3	Comp. 4	Comp. 5	Comp. 6	Comp. 7	Comp. 8
2-demethylcolchicine	6.617	4.7665	3.9779	3.4796	3.4739	3.4734	3.4732	3.4731
Corigenine	2.4299	1.7717	1.8502	1.7121	1.7167	1.7179	1.718	1.7179
Glucose isomer 1	1.8137	1.9625	2.0443	1.8684	1.8678	1.8692	1.8694	1.8693
Glucitol	1.8111	1.4926	1.242	1.3991	1.4055	1.4054	1.4053	1.4053
Demecolcine	1.2086	0.97724	0.86733	0.78088	0.78167	0.7817	0.78165	0.78207
Colchicine	1.1927	5.1406	4.2333	3.7203	3.7137	3.7132	3.7131	3.7129
Sucrose isomer 1	1.0853	1.3225	3.1167	2.9264	2.9319	2.9316	2.9315	2.9314
Galactose isomer 1	0.94219	0.76117	0.62801	0.92476	0.92739	0.92728	0.92723	0.92719
Fructose isomer 1	0.60762	0.39869	0.32836	1.4216	1.4204	1.4203	1.4203	1.4204
Colchiceine	0.51937	0.35022	0.5775	1.524	1.5242	1.524	1.524	1.5244
Galactose isomer 2	0.44952	0.49719	0.55653	0.5036	0.50309	0.50337	0.50342	0.5034
Sucrose isomer 2	0.4259	0.35109	0.30004	0.32975	0.33172	0.33168	0.33166	0.33165
Linoleic acid	0.36842	0.32011	0.35932	0.91647	0.91529	0.91518	0.91514	0.91513
Melibiose isomer 1	0.32023	0.25341	0.50305	0.4943	0.49911	0.49913	0.49911	0.49911
Glyceric acid	0.31056	0.27965	2.245	2.0847	2.0883	2.0883	2.0882	2.0882
Malic acid	0.30385	0.31266	0.8464	0.74702	0.75609	0.75689	0.75685	0.75686
Linolenic acid	0.29123	0.24947	0.85757	1.0976	1.0974	1.0972	1.0972	1.0971
Arabinose	0.21815	0.24952	0.65124	1.0574	1.0556	1.0555	1.0554	1.0554
Palmitic acid	0.21585	0.16286	0.17227	0.29505	0.29809	0.29807	0.29806	0.29807
brta-Lumicolchicine	0.2018	0.18393	0.15158	0.65691	0.65866	0.65858	0.65858	0.65931
Palmitoleic acid	0.16664	0.11603	0.097155	0.59779	0.59912	0.59909	0.59906	0.59905
Phosphoric acid	0.13842	0.14279	0.31813	0.68505	0.6844	0.68437	0.68433	0.68431
Melibiose isomer 2	0.13161	0.10614	0.12659	0.12185	0.12304	0.12302	0.12302	0.12301
Fructose isomer 2	0.10377	0.27323	0.2552	1.3086	1.3062	1.3061	1.3061	1.3062
3-demethylcolchicine	0.088649	0.082964	0.55737	0.53757	0.5382	0.53815	0.53862	0.53878
trans-p-Coumaric acid bond	0.087798	0.081855	0.1576	0.20566	0.20557	0.20564	0.20569	0.20568
Staeric acid	0.073421	0.059566	0.093691	0.093224	0.095638	0.095654	0.095649	0.095645
Glutamic acid	0.071552	0.059051	0.17381	0.16273	0.16349	0.16348	0.16347	0.16347
Citric acid	0.061804	0.048606	0.11626	0.10328	0.10474	0.10475	0.10475	0.10475
Protocatechuic acid bond	0.061787	0.061747	0.10268	0.26211	0.26165	0.26163	0.26162	0.26162
gamma-Lumicolchicine	0.053042	0.11939	0.26417	0.91791	0.9163	0.9162	0.91654	0.91667
trans-Caffeic acid bond	0.043753	0.062167	0.28784	0.41507	0.41441	0.41439	0.41437	0.41435
Gentisic acid bond	0.041659	0.041565	0.059907	0.069715	0.069714	0.069904	0.070051	0.070048
Glycerol	0.037366	0.032006	0.21588	0.25562	0.25546	0.25543	0.25542	0.2554
Glucose isomer 2	0.03435	0.031491	0.051251	0.19669	0.19635	0.19633	0.19631	0.19631
Cinnamic acid free	0.029218	0.022368	0.041163	0.045858	0.046731	0.046743	0.04674	0.046741
gamma-Resorcylic acid bond	0.028016	0.022459	0.13138	0.20911	0.20873	0.20874	0.20878	0.20877
Catechin	0.027577	0.023613	0.10879	0.12348	0.12343	0.12342	0.12341	0.1234
Oxalic acid	0.027255	0.024312	0.08987	0.078659	0.079481	0.079493	0.079489	0.079489
alfa-Resorcylic acid bond	0.027086	0.028128	0.023519	0.045094	0.045014	0.04505	0.045081	0.045084
Salicylic acid bond	0.025545	0.022501	0.085111	0.078372	0.07837	0.083607	0.095298	0.097533
Isoleucine	0.018765	0.017635	0.033934	0.030603	0.030887	0.030885	0.030884	0.030883
Myo-Inositol	0.016381	0.034798	0.4036	0.91146	0.90998	0.90986	0.90981	0.90978
Benzoic acid free	0.012605	0.011296	0.032024	0.028716	0.028929	0.028929	0.028927	0.028927
Aspartic acid	0.011638	0.008968	0.019527	0.019264	0.019337	0.019336	0.019335	0.019334
4-Hydroxybenzoic acid bond	0.011053	0.009467	0.022441	0.019872	0.020219	0.02257	0.025743	0.026433
Xylose	0.0090636	0.010579	0.010294	0.039125	0.039333	0.039342	0.039343	0.039342
Leucine	0.0072848	0.0082912	0.017506	0.044521	0.044495	0.044494	0.044491	0.044491
Fumaric acid	0.0071753	0.006271	0.021486	0.019868	0.019913	0.019911	0.01991	0.019909
Serine	0.0065197	0.009208	0.071858	0.092727	0.092759	0.092751	0.092746	0.092742
Gentisic acid free	0.0062855	0.0090917	0.09908	0.10647	0.10653	0.10652	0.10652	0.10651
gamma-Resorcylic acid bond.1	0.0058014	0.010729	0.083957	0.08862	0.088784	0.088797	0.088792	0.088788
Alanine	0.0047875	0.0052567	0.0044703	0.029557	0.02959	0.029589	0.029592	0.029593
Vanillic acid bond	0.0044035	0.0097815	0.053601	0.062766	0.0627	0.062705	0.062702	0.0627
Threonine	0.0037715	0.0056415	0.020554	0.02272	0.022914	0.022915	0.022915	0.022915
Proline	0.0034857	0.0025115	0.015359	0.040509	0.040437	0.040432	0.04043	0.040429
Valine	0.0034239	0.0056898	0.046467	0.045744	0.045992	0.045996	0.045993	0.045992
Pyroglutamic acid	0.0025771	0.0017102	0.048845	0.10937	0.1092	0.10919	0.10918	0.10918
Succinic acid	0.0020353	0.0036331	0.13483	0.11835	0.119	0.11903	0.11903	0.11903
trans-Ferulic acid bond	0.0015727	0.005931	0.016201	0.028729	0.028678	0.028678	0.028679	0.028678
Salicylic acid free	0.00027493	0.0010339	0.017395	0.01677	0.016816	0.016818	0.016817	0.016817
Syringic acid bond	6.6515e-19	0.0027764	0.00331	0.079602	0.079542	0.079534	0.079531	0.079534
N-Acetyl glucosamine methoxime	0	0.0010601	0.0012634	0.030392	0.03037	0.030367	0.030365	0.030367

## Sheet: CORMS_ALL_plsda_vip
	Comp. 1	Comp. 2	Comp. 3	Comp. 4	Comp. 5	Comp. 6	Comp. 7	Comp. 8
2-demethylcolchicine	6.861	6.6315	6.6233	6.623	6.6229	6.6229	6.6229	6.6229
Demecolcine	2.5637	2.8502	2.8538	2.8537	2.8537	2.8537	2.8537	2.8537
Colchicine	1.4983	1.815	1.8349	1.8349	1.8349	1.8349	1.8349	1.8349
Sucrose isomer 1	0.74863	0.94243	0.94371	0.9461	0.94609	0.94609	0.94609	0.94609
Sucrose isomer 2	0.49483	0.54375	0.54608	0.54606	0.54636	0.54636	0.54636	0.54636
Colchiceine	0.31336	0.30479	0.30442	0.30441	0.30441	0.30443	0.30443	0.30443
Linoleic acid	0.18676	0.19827	0.19935	0.19939	0.20007	0.20007	0.20007	0.20007
Melibiose isomer 1	0.18424	0.19955	0.20028	0.20027	0.20037	0.20037	0.20037	0.20037
gamma-Lumicolchicine	0.18126	0.17632	0.1761	0.1761	0.1761	0.17611	0.17611	0.17611
Autumnaline	0.16933	0.18626	0.18617	0.18617	0.18662	0.18662	0.18662	0.18662
Glucose isomer 1	0.14704	0.19562	0.20301	0.20317	0.20361	0.20361	0.20361	0.20361
Corigenine	0.092165	0.25044	0.25718	0.25717	0.25722	0.25724	0.25724	0.25724
Melibiose isomer 2	0.091359	0.096392	0.096611	0.096608	0.096647	0.096648	0.096648	0.096648
Malic acid	0.086889	0.086042	0.085938	0.085941	0.085941	0.085942	0.085942	0.085942
Fructose isomer 2	0.074937	0.12943	0.13409	0.13414	0.13444	0.13444	0.13444	0.13444
Fructose isomer 1	0.074746	0.12604	0.13112	0.1312	0.13151	0.13151	0.13151	0.13151
brta-Lumicolchicine	0.072222	0.070228	0.070181	0.070186	0.070195	0.070208	0.070208	0.070208
Galactose isomer 2	0.057348	0.070227	0.071723	0.071742	0.071887	0.071887	0.071887	0.071887
Glucose isomer 2	0.057176	0.061885	0.061954	0.061957	0.061979	0.061979	0.061979	0.061979
trans-Caffeic acid bond	0.042727	0.043612	0.043825	0.043824	0.043858	0.043858	0.043858	0.043858
Palmitic acid	0.031764	0.030577	0.030779	0.030836	0.031389	0.031389	0.031389	0.031389
Myo-Inositol	0.025932	0.06629	0.06672	0.066736	0.066792	0.066792	0.066792	0.066792
Linolenic acid	0.02238	0.05091	0.052241	0.052241	0.052291	0.052292	0.052292	0.052292
Phosphoric acid	0.020716	0.043522	0.044014	0.044014	0.044063	0.044063	0.044063	0.044063
Glucitol	0.019373	0.068992	0.071785	0.07181	0.071981	0.071982	0.071982	0.071982
Succinic acid	0.018997	0.021741	0.021829	0.021828	0.02186	0.02186	0.02186	0.02186
Fumaric acid	0.016697	0.017414	0.017443	0.017443	0.017449	0.017449	0.017449	0.017449
Xylose	0.013188	0.016274	0.016627	0.016631	0.016665	0.016665	0.016665	0.016665
Glutamic acid	0.012865	0.013864	0.014126	0.014137	0.014147	0.014147	0.014147	0.014147
Staeric acid	0.011708	0.013099	0.01343	0.013458	0.013728	0.013728	0.013728	0.013728
Vanillic acid bond	0.011278	0.011424	0.011475	0.011475	0.011483	0.011483	0.011483	0.011483
Serine	0.0095816	0.0093196	0.0093082	0.0093078	0.0093078	0.0093081	0.0093081	0.0093081
Threonine	0.009228	0.0089757	0.0089647	0.0089644	0.0089643	0.0089646	0.0089646	0.0089646
Oleic acid	0.0092239	0.010874	0.010987	0.010992	0.011056	0.011056	0.011056	0.011056
Arabinose	0.0087399	0.0097134	0.0098667	0.0098689	0.0098855	0.0098855	0.0098855	0.0098855
Benzoic acid free	0.008065	0.0083522	0.0083506	0.0083513	0.0083532	0.0083532	0.0083532	0.0083532
Citric acid	0.0077431	0.0075313	0.0075221	0.0075218	0.0075218	0.007522	0.007522	0.007522
trans-p-Coumaric acid bond	0.0071306	0.013152	0.013395	0.013396	0.013452	0.013454	0.013454	0.013454
Valine	0.0069652	0.0067747	0.0067665	0.0067662	0.0067662	0.0067664	0.0067664	0.0067664
gamma-Resorcylic acid bond	0.0058308	0.005586	0.0055797	0.0055794	0.0055982	0.0055982	0.0055982	0.0055982
Gentisic acid free	0.0057631	0.0077707	0.0079679	0.0079701	0.0079878	0.0079878	0.0079878	0.0079878
Salicylic acid free	0.0053604	0.0059023	0.0059249	0.0059246	0.0059302	0.0059302	0.0059302	0.0059302
Alanine	0.0052328	0.0050896	0.0050834	0.0050833	0.0050832	0.0050834	0.0050834	0.0050834
Galactose isomer 1	0.0049853	0.016712	0.017337	0.017342	0.017386	0.017386	0.017386	0.017386
Isoleucine	0.0047378	0.0046082	0.0046026	0.0046024	0.0046024	0.0046025	0.0046025	0.0046025
Proline	0.0033235	0.0032326	0.0032287	0.0032286	0.0032285	0.0032286	0.0032286	0.0032286
Oxalic acid	0.0030302	0.008213	0.0083115	0.0083114	0.0083258	0.008326	0.008326	0.008326
Pyroglutamic acid	0.0029063	0.007451	0.0075395	0.0075395	0.0075524	0.0075525	0.0075525	0.0075525
gamma-Resorcylic acid bond.1	0.0025103	0.0041269	0.0042547	0.004256	0.0042663	0.0042663	0.0042663	0.0042663
Gentisic acid bond	0.0021731	0.0025837	0.0027889	0.0028172	0.002818	0.002819	0.002819	0.002819
alfa-Resorcylic acid bond	0.0020798	0.0055679	0.0055989	0.0056011	0.0056014	0.0056014	0.0056014	0.0056014
Glycerol	0.0020297	0.003156	0.0031862	0.0031861	0.0031902	0.0031902	0.0031902	0.0031902
Leucine	0.0018739	0.0018226	0.0018204	0.0018204	0.0018203	0.0018204	0.0018204	0.0018204
Protocatechuic acid bond	0.0010306	0.02186	0.022242	0.022244	0.02225	0.02225	0.02225	0.02225
Cinnamic acid free	3.3161e-05	0.0069351	0.0073246	0.007331	0.0073521	0.0073522	0.0073522	0.0073522
Salicyl alcohol	9.162e-20	0.0014217	0.0014777	0.0014783	0.0014831	0.0014832	0.0014832	0.0014832
trans-Ferulic acid bond	0	0.00062429	0.00064577	0.00064585	0.00064676	0.00064677	0.00064677	0.00064677
